# Supplementary material for: In Silico Prediction and Design of Uropathogenic Escherichia coli Alpha-Hemolysin Generate a Soluble and Hemolytic Recombinant Toxin
Source: Microorganisms. 2022 Jan 14;10(1):172. doi: 10.3390/microorganisms10010172 (PMC8778037; doi:10.3390/microorganisms10010172)
Supplement: Supplementary file 1 [file microorganisms-10-00172-s001.zip]

Archive with 1 entries (1 files):
- microorganisms-1530493-supplementary.pdf
